# Supplementary material for: Genetic Polymorphisms in VEGFR Coding Genes (FLT1/KDR) on Ranibizumab Response in High Myopia and Choroidal Neovascularization Patients
Source: Pharmaceutics. 2022 Jul 26;14(8):1555. doi: 10.3390/pharmaceutics14081555 (PMC9330346; doi:10.3390/pharmaceutics14081555)
Supplement: Supplementary file 1 [file pharmaceutics-14-01555-s001.zip]

Archive with 1 entries (1 files):
- pharmaceutics-1802538-supplementary.pdf
